# Supplementary material for: ﻿Rediscovery of a lost semi-aquatic Leaf Beetle in the Hula Valley, Israel (Coleoptera, Chrysomelidae, Donaciinae)
Source: Zookeys. 2023 Aug 30;1177:57–74. doi: 10.3897/zookeys.1177.101498 (PMC10483531; doi:10.3897/zookeys.1177.101498)
Supplement: Supplementary material 1 — Sequences retrieved from BOLD system for performing the analyses of this study [file zookeys-1177-057_article-101498__-s001.xlsx]

## Sheet: Supplementary_Table1
Supplementary Table1. Sequences retrieved from BOLD system for performing the analyses of this study.
BOLD ID	Species name	Collection country	GenBank accession number
COLFF525-13	Donacia antiqua	Finland	KJ966680
COLFF506-13	Donacia antiqua	Finland	KJ965373
GCOL5296-16	Donacia aquatica	Germany	KU911053
COLFH1165-16	Donacia aquatica	Finland	MZ658373
COLFH1166-16	Donacia aquatica	Finland	MZ659808
GCOL5295-16	Donacia aquatica	Germany	KU912172
COLFE1323-13	Donacia aquatica	Finland	KJ966869
LEFIJ4557-16	Donacia aureocincta	Finland	MZ658052
COLFH1147-16	Donacia bicolora	Finland	MZ657154
COLFH1170-16	Donacia bicolora	Finland	MZ658244
COLFH1146-16	Donacia bicolora	Finland	MZ656234
COLFH1148-16	Donacia bicolora	Finland	MZ659705
NOCLP1446-19	Donacia bicolora	Norway
MEDLB428-12	Donacia brevitarsis	Italy	MH323095
MEDLB430-12	Donacia brevitarsis	Italy	MH323096
ELPCH1880-17	Donacia caerulea	Canada
BBCCA2557-12	Donacia cincticornis	United States
BBCEC337-09	Donacia cincticornis	Canada	HM411995
COSO107-08	Donacia cincticornis	Canada	KM844344
BBCCA2541-12	Donacia cincticornis	United States
BBCCA2553-12	Donacia cincticornis	United States
BBCCA2560-12	Donacia cincticornis	United States
BBCCA2563-12	Donacia cincticornis	United States
BBCCA2565-12	Donacia cincticornis	United States
BBCCA2555-12	Donacia cincticornis	United States
BBCCA2561-12	Donacia cincticornis	United States
BBCCA2564-12	Donacia cincticornis	United States
BBCCA2566-12	Donacia cincticornis	United States
BBCCA2571-12	Donacia cincticornis	United States
COLON089-10	Donacia cincticornis	Canada	JF888966
RRSSA4315-15	Donacia cincticornis	Canada	MG056397
BBCCA2552-12	Donacia cincticornis	United States
BBCCA2562-12	Donacia cincticornis	United States
BBCCA2567-12	Donacia cincticornis	United States
BBCCA2570-12	Donacia cincticornis	United States
COLFH1149-16	Donacia cinerea	Finland	MZ658078
GCOL593-16	Donacia cinerea	Germany	KU917042
GCOL8882-16	Donacia cinerea	Germany	KU913842
COLFE012-12	Donacia cinerea	Finland	KJ967333
COLFG236-13	Donacia cinerea	Finland	KJ962395
GCOL3691-16	Donacia cinerea	Germany	KU912898
GCOL8881-16	Donacia cinerea	Germany	KU918782
COLFF640-13	Donacia clavipes	Finland	KJ963198
ELPCG1188-17	Donacia fulgens	Canada
UAMIC2234-14	Donacia hirticollis	United States	KU874884
UAMIC2258-14	Donacia hirticollis	United States	KU874882
BBCCA2542-12	Donacia hypoleuca	United States
BBCCA3170-12	Donacia hypoleuca	United States
BBCCM550-10	Donacia hypoleuca	Canada	JN290455
BBCCA2539-12	Donacia hypoleuca	United States
BBCCA2540-12	Donacia hypoleuca	United States
BBCCA2549-12	Donacia hypoleuca	United States
BBCCA2551-12	Donacia hypoleuca	United States
BBCCA2556-12	Donacia hypoleuca	United States
BBCCA2572-12	Donacia hypoleuca	United States
BBCCA3245-12	Donacia hypoleuca	United States
BBCCA3248-12	Donacia hypoleuca	United States
BBCCM545-10	Donacia hypoleuca	Canada	JN290451
BBCCN016-10	Donacia hypoleuca	Canada	JF887697
BBCCA2530-12	Donacia hypoleuca	United States
BBCCA2545-12	Donacia hypoleuca	United States
BBCCA2548-12	Donacia hypoleuca	United States
BBCCA2558-12	Donacia hypoleuca	United States
BBCCA3172-12	Donacia hypoleuca	United States
BBCCA2544-12	Donacia hypoleuca	United States
BBCCA2546-12	Donacia hypoleuca	United States
BBCCA2547-12	Donacia hypoleuca	United States
BBCCA2554-12	Donacia hypoleuca	United States
BBCCA2559-12	Donacia hypoleuca	United States
BBCCA3247-12	Donacia hypoleuca	United States
BBCCA2543-12	Donacia hypoleuca	United States
FBCOE982-12	Donacia impressa	Germany	KM449506
COLFH1167-16	Donacia impressa	Finland	MZ633676
LEFIJ4277-16	Donacia impressa	Finland	MZ659957
NOCLP1440-19	Donacia impressa	Norway
COLFG254-13	Donacia impressa	Finland	KJ963865
COLFG223-13	Donacia marginata	Finland	KJ964703
GCOL12334-16	Donacia marginata	Germany	KU917294
GCOL2451-16	Donacia marginata	Germany	KU906698
GCOL2511-16	Donacia marginata	Germany	KU919476
COLFH1169-16	Donacia marginata	Finland	MZ633002
GCOL2450-16	Donacia marginata	Germany	KU915423
GCOL2519-16	Donacia marginata	Germany	KU917894
GCOL479-16	Donacia marginata	Germany	KU909728
GCOL12335-16	Donacia marginata	Germany	KU911984
MEDLB414-12	Donacia obscura	Italy	MH323099
COLFF173-13	Donacia obscura	Finland	KJ964697
MEDLB412-12	Donacia obscura	Italy	MH323097
MEDLB416-12	Donacia obscura	Italy	MH323098
COLFD586-12	Donacia obscura	Finland	KJ965766
COLFF172-13	Donacia obscura	Finland	KJ962943
MEDLB418-12	Donacia obscura	Italy	MH323094
COLFH1158-16	Donacia obscura	Finland	MZ657304
TTCFW862-08	Donacia piscatrix	Canada	KM844563
FBCOE1024-12	Donacia semicuprea	Germany	KM446610
FBCOE980-12	Donacia semicuprea	Germany	KM450243
GCOL5275-16	Donacia semicuprea	Germany	KU916531
COLFE675-13	Donacia semicuprea	Sweden	KJ965000
COLFE676-13	Donacia semicuprea	Sweden	KJ962423
FBCOE981-12	Donacia semicuprea	Germany	KM443995
GCOL10112-16	Donacia simplex	Germany	KU906925
COLFH1151-16	Donacia simplex	Finland	MZ659041
DTNHM1331-21	Donacia simplex	United Kingdom
GCOL1405-16	Donacia simplex	Germany	KU913219
GCOL492-16	Donacia simplex	Germany	KU915947
UAMIC2223-14	Donacia sp.	United States	KU874883
TTCFW847-08	Donacia sp.	Canada	MG474559
GCOL10113-16	Donacia sparganii	Germany	KU910558
JSCOL331-11	Donacia subtilis	Canada	KR483642
JSCOL333-11	Donacia subtilis	Canada	KR487088
SMTPD4075-13	Donacia subtilis	Canada	KR486904
COLFA337-12	Donacia thalassina	Finland	KJ967484
COLFF505-13	Donacia thalassina	Finland	KJ961905
COLFF635-13	Donacia thalassina	Finland	KJ965614
COLFF634-13	Donacia thalassina	Finland	KJ962334
COLFE1324-13	Donacia thalassina	Finland	KJ963119
GCOL1799-16	Donacia thalassina	Germany	KU912621
GCOL5297-16	Donacia thalassina	Germany	KU918461
FBCOE376-12	Donacia thalassina	Germany	KM439146
COLFA338-12	Donacia thalassina	Finland	KJ964371
COLFH1145-16	Donacia tomentosa	Finland	MZ630589
FBCOP128-13	Donacia tomentosa	France	KM451348
FBCOP132-13	Donacia tomentosa	France	KM440062
COLFH1150-16	Donacia tomentosa	Finland	MZ631647
GBCOD663-13	Donacia tomentosa	France	KM447111
GBCOD662-13	Donacia tomentosa	France	KM446385
FBCOP130-13	Donacia tomentosa	France	KM445363
FBCOP131-13	Donacia tomentosa	France	KM450801
FBCOP129-13	Donacia tomentosa	France	KM443035
COLFE147-12	Donacia versicolorea	Finland	KJ963746
GCOL11144-16	Donacia versicolorea	Germany	KU909018
GCOL11145-16	Donacia versicolorea	Germany	KU907162
GCOL2520-16	Donacia versicolorea	Germany	KU906699
GCOL1668-16	Donacia versicolorea	Germany	KU917168
GCOL8498-16	Donacia versicolorea	Germany	KU919222
GCOL8499-16	Donacia versicolorea	Germany	KU917493
FBCOA736-10	Donacia vulgaris	Germany	HQ953569
COLFB334-12	Donacia vulgaris	Finland	KJ963210
GBCOU929-13	Donacia vulgaris	Germany	KM440282
GCOL2518-16	Donacia vulgaris	Germany	KU917387
COLFH1152-16	Donacia vulgaris	Finland	MZ660265
COLFH1153-16	Donacia vulgaris	Finland	MZ658635
GCOL10108-16	Donacia vulgaris	Germany	KU917189
GCOL2499-16	Donacia vulgaris	Germany	KU911736
COLFH1154-16	Donacia vulgaris	Finland	MZ631910
GCOL1800-16	Donacia vulgaris	Germany	KU911873
GCOL2500-16	Donacia vulgaris	Germany	KU915372
